# Supplementary material for: The Occurrence of Non-Regulated Mycotoxins in Foods: A Systematic Review
Source: Toxins (Basel). 2023 Sep 20;15(9):583. doi: 10.3390/toxins15090583 (PMC10534703; doi:10.3390/toxins15090583)
Supplement: Supplementary file 1 [file toxins-15-00583-s001.zip]

Archive with 2 entries (2 files):
- toxins-2600812supp-figs.pdf
- toxins-2600812supp-table.pdf
